# Supplementary material for: Penetrance of HNPCC-related cancers in a retrolective cohort of 12 large Newfoundland families carrying a MSH2 founder mutation: an evaluation using modified segregation models
Source: Hered Cancer Clin Pract. 2009 Oct 28;7(1):16. doi: 10.1186/1897-4287-7-16 (PMC2775728; doi:10.1186/1897-4287-7-16)
Supplement: Additional file 1 — General hazard specification for parametric regression model. The formulation of the hazard function based on a generalized log-Burr specification of the survival function. [file 1897-4287-7-16-S1.tex]

%% BioMed_Central_Tex_Template_v1.06
%%                                      %
%  bmc_article.tex            ver: 1.06 %
%                                       %

%%IMPORTANT: do not delete the first line of this template
%%It must be present to enable the BMC Submission system to
%%recognise this template!!

%%%%%%%%%%%%%%%%%%%%%%%%%%%%%%%%%%%%%%%%%
%%                                     %%
%%  LaTeX template for BioMed Central  %%
%%     journal article submissions     %%
%%                                     %%
%%         <14 August 2007>            %%
%%                                     %%
%%                                     %%
%% Uses:                               %%
%% cite.sty, url.sty, bmc_article.cls  %%
%% ifthen.sty. multicol.sty        %%
%%                         %%
%%                                     %%
%%%%%%%%%%%%%%%%%%%%%%%%%%%%%%%%%%%%%%%%%


%%%%%%%%%%%%%%%%%%%%%%%%%%%%%%%%%%%%%%%%%%%%%%%%%%%%%%%%%%%%%%%%%%%%%
%%                                                                 %%
%% For instructions on how to fill out this Tex template           %%
%% document please refer to Readme.pdf and the instructions for    %%
%% authors page on the biomed central website                      %%
%% http://www.biomedcentral.com/info/authors/                      %%
%%                                                                 %%
%% Please do not use \input{...} to include other tex files.       %%
%% Submit your LaTeX manuscript as one .tex document.              %%
%%                                                                 %%
%% All additional figures and files should be attached             %%
%% separately and not embedded in the \TeX\ document itself.       %%
%%                                                                 %%
%% BioMed Central currently use the MikTex distribution of         %%
%% TeX for Windows) of TeX and LaTeX.  This is available from      %%
%% http://www.miktex.org                                           %%
%%                                                                 %%
%%%%%%%%%%%%%%%%%%%%%%%%%%%%%%%%%%%%%%%%%%%%%%%%%%%%%%%%%%%%%%%%%%%%%


\NeedsTeXFormat{LaTeX2e}[1995/12/01]
\documentclass[10pt]{bmc_article}


% Load packages
\usepackage{cite} % Make references as [1-4], not [1,2,3,4]
\usepackage{url}  % Formatting web addresses
\usepackage{ifthen}  % Conditional
\usepackage{multicol}   %Columns
\usepackage[utf8]{inputenc} %unicode support
\usepackage{amsmath, graphicx}
%\usepackage[applemac]{inputenc} %applemac support if unicode package fails
%\usepackage[latin1]{inputenc} %UNIX support if unicode package fails
\urlstyle{rm}


%%%%%%%%%%%%%%%%%%%%%%%%%%%%%%%%%%%%%%%%%%%%%%%%%
%%                                             %%
%%  If you wish to display your graphics for   %%
%%  your own use using includegraphic or       %%
%%  includegraphics, then comment out the      %%
%%  following two lines of code.               %%
%%  NB: These line *must* be included when     %%
%%  submitting to BMC.                         %%
%%  All figure files must be submitted as      %%
%%  separate graphics through the BMC          %%
%%  submission process, not included in the    %%
%%  submitted article.                         %%
%%                                             %%
%%%%%%%%%%%%%%%%%%%%%%%%%%%%%%%%%%%%%%%%%%%%%%%%%


\def\includegraphic{}
\def\includegraphics{}


\setlength{\topmargin}{0.0cm}
\setlength{\textheight}{21.5cm}
\setlength{\oddsidemargin}{0cm}
\setlength{\textwidth}{16.5cm}
\setlength{\columnsep}{0.6cm}

\newboolean{publ}

%%%%%%%%%%%%%%%%%%%%%%%%%%%%%%%%%%%%%%%%%%%%%%%%%%
%%                                              %%
%% You may change the following style settings  %%
%% Should you wish to format your article       %%
%% in a publication style for printing out and  %%
%% sharing with colleagues, but ensure that     %%
%% before submitting to BMC that the style is   %%
%% returned to the Review style setting.        %%
%%                                              %%
%%%%%%%%%%%%%%%%%%%%%%%%%%%%%%%%%%%%%%%%%%%%%%%%%%


%Review style settings
\newenvironment{bmcformat}{\begin{raggedright}\baselineskip20pt\sloppy\setboolean{publ}{false}}{\end{raggedright}\baselineskip20pt\sloppy}

%Publication style settings
%\newenvironment{bmcformat}{\fussy\setboolean{publ}{true}}{\fussy}


% Begin ...
\begin{document}
\begin{bmcformat}


% \ifthenelse{\boolean{publ}}{\begin{multicols}{2}}{}


%%
\begin{center}
\section*{\Large Additional file 1}
\end{center}
\section*{General hazard specification for parametric regression model}\label{sec:append}
The formulation of the flexible hazard function begins with this
generalized log-Burr specification of the survival function:
\begin{equation}
 S(t;x) =  \left \{ 1+ \frac{(\lambda t)^{\rho}e^{x_s \beta_s + x_m \beta_m + x_{i} \beta_i}}{q} \right \} ^{-q} \; ,  \hspace*{2cm}   q > 0,
\end{equation}
where $x_s$ distinguishes male ($x_s=1$) and female ($x_s=2$), $x_m$ indicates mutation carrier status ($x_m=1$ for carriers, $0$ otherwise) and $x_i$ is the interaction between $x_s$ and $x_m$. The vector of unknown parameters, $\Theta = \{\lambda, \rho,
\beta, q\}$, represent the baseline Weibull distribution, regression and link function parameters, respectively.
The corresponding general formulation of the hazard function is expressed by
\begin{equation}
h(t;x) = \frac{(\lambda \rho)(\lambda t)^{\rho-1} e^{x_s \beta_s + x_m\beta_m + x_i \beta_i}}{ 1 + (\lambda t)^\rho e^{x_s \beta_s + x_m \beta_m + x_i \beta_i}/q } \ ,\hspace*{2cm} q > 0 \;.
\end{equation}

This formulation assumes a Weibull distribution for the baseline hazard function, which is multiplied by $e^{x_s
\beta_s  + x_m \beta_m + x_i \beta_i}$ -- a positive-valued function which incorporates gender and carrier status variables and regression parameters into a proportional hazards model. \\

Two special values of $q$ are of interest. When $q=1$, the survival function has this log-logistic specification:
$S(t;x) =  \{  1/(1+(\lambda t)^{\rho}e^{x_s \beta_s + x_m \beta_m + x_i \beta_i}) \}$ and corresponding hazard function:
$$ h(t;x) = \frac{(\lambda \rho)(\lambda t)^{\rho-1}e^{x_s \beta_s + x_m \beta_m + x_i \beta_i}}{1 + (\lambda t)^{\rho}e^{x_s \beta_s + x_m \beta_m + x_i \beta_i}} \ .
$$
The other special case is when $q\rightarrow \infty$, which results in a standard survival
and hazard function for a proportional hazards with a Weibull baseline, vis $\grave{a}$ vis,
$$ S(t;x) =    \exp(-(\lambda t)^{\rho}e^{x_s \beta_s + x_m \beta_m + x_i \beta_i}) \ ,
$$
and
$$ h(t;x) = (\lambda \rho)(\lambda t)^{\rho-1}e^{x_s \beta_s + x_m \beta_m + x_i \beta_i} \ .
$$
\newpage

\end{bmcformat}
\end{document}
