# Supplementary material for: Penetrance of HNPCC-related cancers in a retrolective cohort of 12 large Newfoundland families carrying a MSH2 founder mutation: an evaluation using modified segregation models
Source: Hered Cancer Clin Pract. 2009 Oct 28;7(1):16. doi: 10.1186/1897-4287-7-16 (PMC2775728; doi:10.1186/1897-4287-7-16)
Supplement: Additional file 2 — Retrospective Ascertainment-Corrected Likelihood. Details on the derivation of the correction for ascertainment of high risk families. [file 1897-4287-7-16-S2.tex]

%% BioMed_Central_Tex_Template_v1.06
%%                                      %
%  bmc_article.tex            ver: 1.06 %
%                                       %

%%IMPORTANT: do not delete the first line of this template
%%It must be present to enable the BMC Submission system to
%%recognise this template!!

%%%%%%%%%%%%%%%%%%%%%%%%%%%%%%%%%%%%%%%%%
%%                                     %%
%%  LaTeX template for BioMed Central  %%
%%     journal article submissions     %%
%%                                     %%
%%         <14 August 2007>            %%
%%                                     %%
%%                                     %%
%% Uses:                               %%
%% cite.sty, url.sty, bmc_article.cls  %%
%% ifthen.sty. multicol.sty        %%
%%                         %%
%%                                     %%
%%%%%%%%%%%%%%%%%%%%%%%%%%%%%%%%%%%%%%%%%


%%%%%%%%%%%%%%%%%%%%%%%%%%%%%%%%%%%%%%%%%%%%%%%%%%%%%%%%%%%%%%%%%%%%%
%%                                                                 %%
%% For instructions on how to fill out this Tex template           %%
%% document please refer to Readme.pdf and the instructions for    %%
%% authors page on the biomed central website                      %%
%% http://www.biomedcentral.com/info/authors/                      %%
%%                                                                 %%
%% Please do not use \input{...} to include other tex files.       %%
%% Submit your LaTeX manuscript as one .tex document.              %%
%%                                                                 %%
%% All additional figures and files should be attached             %%
%% separately and not embedded in the \TeX\ document itself.       %%
%%                                                                 %%
%% BioMed Central currently use the MikTex distribution of         %%
%% TeX for Windows) of TeX and LaTeX.  This is available from      %%
%% http://www.miktex.org                                           %%
%%                                                                 %%
%%%%%%%%%%%%%%%%%%%%%%%%%%%%%%%%%%%%%%%%%%%%%%%%%%%%%%%%%%%%%%%%%%%%%


\NeedsTeXFormat{LaTeX2e}[1995/12/01]
\documentclass[10pt]{bmc_article}


% Load packages
\usepackage{cite} % Make references as [1-4], not [1,2,3,4]
\usepackage{url}  % Formatting web addresses
\usepackage{ifthen}  % Conditional
\usepackage{multicol}   %Columns
\usepackage[utf8]{inputenc} %unicode support
\usepackage{amsmath, graphicx}
%\usepackage[applemac]{inputenc} %applemac support if unicode package fails
%\usepackage[latin1]{inputenc} %UNIX support if unicode package fails
\urlstyle{rm}


%%%%%%%%%%%%%%%%%%%%%%%%%%%%%%%%%%%%%%%%%%%%%%%%%
%%                                             %%
%%  If you wish to display your graphics for   %%
%%  your own use using includegraphic or       %%
%%  includegraphics, then comment out the      %%
%%  following two lines of code.               %%
%%  NB: These line *must* be included when     %%
%%  submitting to BMC.                         %%
%%  All figure files must be submitted as      %%
%%  separate graphics through the BMC          %%
%%  submission process, not included in the    %%
%%  submitted article.                         %%
%%                                             %%
%%%%%%%%%%%%%%%%%%%%%%%%%%%%%%%%%%%%%%%%%%%%%%%%%


\def\includegraphic{}
\def\includegraphics{}


\setlength{\topmargin}{0.0cm}
\setlength{\textheight}{21.5cm}
\setlength{\oddsidemargin}{0cm}
\setlength{\textwidth}{16.5cm}
\setlength{\columnsep}{0.6cm}

\newboolean{publ}

%%%%%%%%%%%%%%%%%%%%%%%%%%%%%%%%%%%%%%%%%%%%%%%%%%
%%                                              %%
%% You may change the following style settings  %%
%% Should you wish to format your article       %%
%% in a publication style for printing out and  %%
%% sharing with colleagues, but ensure that     %%
%% before submitting to BMC that the style is   %%
%% returned to the Review style setting.        %%
%%                                              %%
%%%%%%%%%%%%%%%%%%%%%%%%%%%%%%%%%%%%%%%%%%%%%%%%%%


%Review style settings
\newenvironment{bmcformat}{\begin{raggedright}\baselineskip20pt\sloppy\setboolean{publ}{false}}{\end{raggedright}\baselineskip20pt\sloppy}

%Publication style settings
%\newenvironment{bmcformat}{\fussy\setboolean{publ}{true}}{\fussy}


% Begin ...
\begin{document}
\begin{bmcformat}


% \ifthenelse{\boolean{publ}}{\begin{multicols}{2}}{}


%%

%=============================================================================================
\begin{center}
\section*{\Large Additional file 2}
\end{center}
\section*{Retrospective Ascertainment-Corrected Likelihood}
%% from intro section of uni's paper
A retrospective ascertainment-corrected likelihood approach was used in this paper.
 It is based on  modeling the probability of family members' genotypes given their phenotypes
 for only those individuals included in the specified ascertainment set. This
 method - ``assumption-free ascertainment" - does not explicitly model the ascertainment
 event, which makes it suitable when this is challenging to model.

\hspace*{1cm} For family $f$ with $n_f$ family members we define $D= (D_1, \ldots, D_{n_f}
)$ and $G= ( G_1, \ldots, G_{n_f} )$ as the vector forms that represent their phenotypes
and genotypes, respectively. Let $\Omega$ be the set of all possible genotypic
configurations of those in the ascertainment set ${\cal A}$ and $G_\omega$ be the vector of
genotypes for genotypic configuration $\omega$. Then the likelihood contribution for family
$f$ is given by
\begin{equation*}
L_f = P(G|D,A) = \frac{ P(A|D,G) P(D|G) P(G)}{ P(D,A) }
    \propto \frac{ P(D|G) P(G)}{ \sum_{\omega \in \Omega} P(D,A|G_\omega)P(G_\omega) } \,,
\end{equation*}
where $P(D|G)$ in the numerator can be expressed as
\begin{equation*}
P(D|G) = \prod_{i=1}^{n_f} P(D_i|G_i)
 = \prod_{i=1}^{n_f} h(t_i |G_i)^{\delta_i} S(t_i |G_i) \ ,
 \end{equation*}

and
$$ P(G) = \prod_{i=1}^{n_f} \left\{
\begin{array}{l l}
P(G_i), & \mbox{if individual $i$ is a founder, }\\
P(G_i | G_{m_i}, G_{f_i} ), & \mbox{if individual $i$ is a
nonfounder}.
\end{array} \right. $$
Here $h(t_i|G_i)$ and $S(t_i|G_i)$ represent the hazard and survivor functions for
individual $i$ in family $f$ at time $t_i$ given their genotype $G_i$, respectively.
\noindent $ P(G_i)$ is based on Hardy-Weinberg Equilibrium and depends on the population
genotype frequency, which is assumed to be known for founders. $P(G_i|G_{m_i}, G_{f_i})$ is
obtained using the Mendelian transmission probability for individuals whose parents are in
the pedigree. The denominator, $P(D,A)$, represents the probability of observing the
phenotypes of individuals who qualify for ascertainment and $P(D,A|G_\omega)$ is the
conditional probability given the vector of genotypes in configuration $\omega$.
 Denote ${\cal A}$ as the set of family members
involved in the ascertainment criteria. For family member $i \in {\cal A}$, we have
$$ P(D_i,A|G_{i})  = \left\{ \begin{array}{l l}
     P(T < a_i|G_{i}),  & \mbox{if individual $i$ affected by time $a_i$}, \\
     P(T \ge a_i|G_{i}), & \mbox{otherwise}.
\end{array} \right.
$$
Thus,
$$P(D,A) = \sum_{\omega \in \Omega} \prod_{i\in {\cal A}}P(D_i,A|G_{\omega_i})P(G_{\omega_i}) \,,$$
where $\omega_i$ is the genotypic configuration for subject $i$ and the sum is over all
possible genotypic configurations of those in the ascertainment set ${\cal A}$.


%%%%%%%%%%%

%\ifthenelse{\boolean{publ}}{\end{multicols}}{}

\end{bmcformat}
\end{document}
